# Supplementary material for: Two new species and new records of the genus Pinopellis Assing, 2022 (Coleoptera, Staphylinidae, Paederinae) from China
Source: Zookeys. 2026 May 26;1280:287–99. doi: 10.3897/zookeys.1280.192655 (PMC13231182; doi:10.3897/zookeys.1280.192655)
Supplement: XML Treatment for Pinopellis biexcisa [file zookeys.1280.192655-treatment1.xml]

<!DOCTYPE tp:taxon-treatment
  PUBLIC "-//TaxonX//DTD Taxonomic Treatment Publishing DTD v0 20100105//EN" "tax-treatment-NSO.dtd">
<tp:taxon-treatment xmlns:tp="http://www.plazi.org/taxpub"><tp:treatment-meta><kwd-group><label>Taxon classification</label><kwd>
              <named-content content-type="kingdom">
                <named-content content-type="taxon-name">
                  <named-content content-type="kingdom">Animalia</named-content>
                </named-content>
              </named-content>
            </kwd><kwd>
              <named-content content-type="order">Coleoptera</named-content>
            </kwd><kwd>
              <named-content content-type="family">Staphylinidae</named-content>
            </kwd></kwd-group><mixed-citation publication-type="journal"><person-group><name><surname>Huang</surname><given-names>Lei</given-names></name><name><surname>Danzeng</surname><given-names>Nima</given-names></name><name><surname>Peng</surname><given-names>Zhong</given-names></name></person-group><article-title>Two new species and new records of the genus <italic><tp:taxon-name><tp:taxon-name-part taxon-name-part-type="genus" reg="Pinopellis">Pinopellis</tp:taxon-name-part></tp:taxon-name></italic> Assing, 2022 (<tp:taxon-name><tp:taxon-name-part taxon-name-part-type="order" reg="Coleoptera">Coleoptera</tp:taxon-name-part></tp:taxon-name>, <tp:taxon-name><tp:taxon-name-part taxon-name-part-type="family" reg="Staphylinidae">Staphylinidae</tp:taxon-name-part></tp:taxon-name>, <tp:taxon-name><tp:taxon-name-part taxon-name-part-type="subfamily" reg="Paederinae">Paederinae</tp:taxon-name-part></tp:taxon-name>) from China</article-title><source>Zookeys</source><day>26</day><month>05</month><year>2026</year><volume>1280</volume><fpage>287</fpage><lpage>299</lpage><pub-id pub-id-type="doi">10.3897/zookeys.1280.192655</pub-id></mixed-citation></tp:treatment-meta><tp:nomenclature><tp:taxon-name><object-id xmlns:xlink="http://www.w3.org/1999/xlink" content-type="arpha" xlink:type="simple">F4A41F13-65DB-5B03-88FA-085CF02F329A</object-id>
                		<tp:taxon-name-part taxon-name-part-type="genus" reg="Pinopellis">Pinopellis</tp:taxon-name-part> <tp:taxon-name-part taxon-name-part-type="species" reg="biexcisa">biexcisa</tp:taxon-name-part>
                	</tp:taxon-name><tp:taxon-authority>Assing, 2022</tp:taxon-authority><xref ref-type="fig" rid="F1">Fig. 1</xref><tp:nomenclature-citation-list><tp:nomenclature-citation><tp:taxon-name><tp:taxon-name-part taxon-name-part-type="genus" reg="Pinopellis">Pinopellis</tp:taxon-name-part> <tp:taxon-name-part taxon-name-part-type="species" reg="biexcisa">biexcisa</tp:taxon-name-part></tp:taxon-name><comment> Assing, 2022: 356. Type locality: “BURMA Shan prov., Namhsan 1600 m”.</comment></tp:nomenclature-citation></tp:nomenclature-citation-list></tp:nomenclature><tp:treatment-sec sec-type="Material examined"><title>Material examined.</title><p>China – <bold>Guangxi</bold> • 1 ♂; Laibin City, Wuxuan County, Shiwushan, <named-content xmlns:xlink="http://www.w3.org/1999/xlink" content-type="dwc:verbatimCoordinates" xlink:type="simple">23°29'24"N, 109°52'12"E</named-content>, alt. 240 m; 17.VIII.2024; Li, Li &amp; Tian leg.; <abbrev xmlns:xlink="http://www.w3.org/1999/xlink" xlink:title="Insect Collection of Shanghai Normal University, Shanghai, China" xlink:type="simple">SNUC</abbrev>.</p><fig id="F1" position="float" orientation="portrait"><object-id xmlns:xlink="http://www.w3.org/1999/xlink" content-type="doi" xlink:type="simple">10.3897/zookeys.1280.192655.figure1</object-id><object-id xmlns:xlink="http://www.w3.org/1999/xlink" content-type="arpha" xlink:type="simple">994C3AF9-4A5F-5137-8282-DA1B4158E42F</object-id><label>Figure 1.</label><caption><p><italic><tp:taxon-name><tp:taxon-name-part taxon-name-part-type="genus" reg="Pinopellis">Pinopellis</tp:taxon-name-part> <tp:taxon-name-part taxon-name-part-type="species" reg="biexcisa">biexcisa</tp:taxon-name-part></tp:taxon-name></italic>. <bold>A</bold>. Habitus; <bold>B</bold>. Male tergite VIII; <bold>C</bold>. Male sternite VIII; <bold>D</bold>. Aedeagus in ventral view; <bold>E</bold>. Aedeagus in lateral view; <bold>F</bold>. Aedeagus in dorsal view. Scale bars: 2.0 mm (<bold>A</bold>); 0.5 mm (<bold>B–F</bold>).</p></caption><graphic xmlns:xlink="http://www.w3.org/1999/xlink" xlink:href="zookeys-1280-287_article-192655__-g001.jpg" id="oo_1657745.jpg" position="float" orientation="portrait" xlink:type="simple"><uri content-type="original_file" xlink:type="simple">https://binary.pensoft.net/fig/1657745</uri></graphic></fig></tp:treatment-sec><tp:treatment-sec sec-type="Comments"><title>Comments.</title><p>This species was previously known only from Namhsan, Myanmar (<xref ref-type="bibr" rid="B1">Assing 2022</xref>). The examined specimen is the first of this species collected from China. It is a male collected in the forest canopy. The identification is confirmed by the morphology of the ventral process and the dorsal plate of the aedeagus, as well as by the measurements of the specimen. For illustrations of <italic><tp:taxon-name><tp:taxon-name-part taxon-name-part-type="genus" reg="Pinopellis">P.</tp:taxon-name-part> <tp:taxon-name-part taxon-name-part-type="species" reg="biexcisa">biexcisa</tp:taxon-name-part></tp:taxon-name></italic>, see Fig. <xref ref-type="fig" rid="F1">1</xref> and <xref ref-type="bibr" rid="B1">Assing (2022</xref>: figs 1100, 1127, 1184, 1185).</p></tp:treatment-sec><ref-list><ref id="B1"><mixed-citation xmlns:xlink="http://www.w3.org/1999/xlink" xlink:type="simple">Assing V (2022) Monograph of Palaearctic, Oriental, and New Guinean <tp:taxon-name><tp:taxon-name-part taxon-name-part-type="subtribe">Pinophilina</tp:taxon-name-part></tp:taxon-name> (<tp:taxon-name><tp:taxon-name-part taxon-name-part-type="order">Coleoptera</tp:taxon-name-part></tp:taxon-name>: <tp:taxon-name><tp:taxon-name-part taxon-name-part-type="family">Staphylinidae</tp:taxon-name-part></tp:taxon-name>: <tp:taxon-name><tp:taxon-name-part taxon-name-part-type="subfamily">Paederinae</tp:taxon-name-part></tp:taxon-name>). Acta Musei Moraviae, Scientiae Biologicae 107(Supplement): 1–419.</mixed-citation></ref></ref-list></tp:taxon-treatment>
