# Supplementary material for: Two new species and new records of the genus Pinopellis Assing, 2022 (Coleoptera, Staphylinidae, Paederinae) from China
Source: Zookeys. 2026 May 26;1280:287–99. doi: 10.3897/zookeys.1280.192655 (PMC13231182; doi:10.3897/zookeys.1280.192655)
Supplement: XML Treatment for Pinopellis liaoi [file zookeys.1280.192655-treatment2.xml]

<!DOCTYPE tp:taxon-treatment
  PUBLIC "-//TaxonX//DTD Taxonomic Treatment Publishing DTD v0 20100105//EN" "tax-treatment-NSO.dtd">
<tp:taxon-treatment xmlns:tp="http://www.plazi.org/taxpub"><tp:treatment-meta><kwd-group><label>Taxon classification</label><kwd>
              <named-content content-type="kingdom">
                <named-content content-type="taxon-name">
                  <named-content content-type="kingdom">Animalia</named-content>
                </named-content>
              </named-content>
            </kwd><kwd>
              <named-content content-type="order">Coleoptera</named-content>
            </kwd><kwd>
              <named-content content-type="family">Staphylinidae</named-content>
            </kwd></kwd-group><mixed-citation publication-type="journal"><person-group><name><surname>Huang</surname><given-names>Lei</given-names></name><name><surname>Danzeng</surname><given-names>Nima</given-names></name><name><surname>Peng</surname><given-names>Zhong</given-names></name></person-group><article-title>Two new species and new records of the genus <italic><tp:taxon-name><tp:taxon-name-part taxon-name-part-type="genus" reg="Pinopellis">Pinopellis</tp:taxon-name-part></tp:taxon-name></italic> Assing, 2022 (<tp:taxon-name><tp:taxon-name-part taxon-name-part-type="order" reg="Coleoptera">Coleoptera</tp:taxon-name-part></tp:taxon-name>, <tp:taxon-name><tp:taxon-name-part taxon-name-part-type="family" reg="Staphylinidae">Staphylinidae</tp:taxon-name-part></tp:taxon-name>, <tp:taxon-name><tp:taxon-name-part taxon-name-part-type="subfamily" reg="Paederinae">Paederinae</tp:taxon-name-part></tp:taxon-name>) from China</article-title><source>Zookeys</source><day>26</day><month>05</month><year>2026</year><volume>1280</volume><fpage>287</fpage><lpage>299</lpage><pub-id pub-id-type="doi">10.3897/zookeys.1280.192655</pub-id></mixed-citation></tp:treatment-meta><tp:nomenclature><tp:taxon-name><object-id xmlns:xlink="http://www.w3.org/1999/xlink" content-type="arpha" xlink:type="simple">EFDD9FA1-6C87-53C5-A500-5D0AA0D8BA95</object-id>
                		<tp:taxon-name-part taxon-name-part-type="genus" reg="Pinopellis">Pinopellis</tp:taxon-name-part> <tp:taxon-name-part taxon-name-part-type="species" reg="liaoi">liaoi</tp:taxon-name-part>
                	
                		<object-id xmlns:xlink="http://www.w3.org/1999/xlink" content-type="zoobank" xlink:type="simple">https://zoobank.org/2BA079FF-5623-480C-B34D-B69C82A3BA2D</object-id>
                	</tp:taxon-name><tp:taxon-authority>Huang &amp; Peng</tp:taxon-authority><tp:taxon-status xmlns:xlink="http://www.w3.org/1999/xlink" xlink:type="simple">sp. nov.</tp:taxon-status><xref ref-type="fig" rid="F2">Fig. 2</xref></tp:nomenclature><tp:treatment-sec sec-type="Type material"><title>Type material.</title><p><bold><italic>Holotype</italic></bold>. China – <bold>Guangdong Prov</bold>. • ♂; glued on a card with two labels as follows: “China: Guangdong Prov., Shaoguan, Chebaling N. R., <named-content xmlns:xlink="http://www.w3.org/1999/xlink" content-type="dwc:verbatimCoordinates" xlink:type="simple">24°43'29"N, 114°15'21"E</named-content>, 351–460 m; 22.VI.2020; Xia, Zhang, Yin &amp; Lin leg.” “HOLOTYPE: <italic><tp:taxon-name><tp:taxon-name-part taxon-name-part-type="genus" reg="Pinopellis">Pinopellis</tp:taxon-name-part> <tp:taxon-name-part taxon-name-part-type="species" reg="liaoi">liaoi</tp:taxon-name-part></tp:taxon-name></italic> sp. nov., Huang &amp; Peng des. 2026” [red handwritten label]; <abbrev xmlns:xlink="http://www.w3.org/1999/xlink" xlink:title="Insect Collection of Shanghai Normal University, Shanghai, China" xlink:type="simple">SNUC</abbrev>. <bold><italic>Paratype</italic></bold>. China – <bold>Guangdong Prov</bold>. • 1♂; glued on a card with two labels as follows: “China: Guangdong Prov., Nanling, Qinshuigu, leaf litter, 540 m; 21.VII.2008; Gan-yan Yang leg.” “PARATYPE: <italic><tp:taxon-name><tp:taxon-name-part taxon-name-part-type="genus" reg="Pinopellis">Pinopellis</tp:taxon-name-part> <tp:taxon-name-part taxon-name-part-type="species" reg="liaoi">liaoi</tp:taxon-name-part></tp:taxon-name></italic> sp. nov., Huang &amp; Peng des. 2026” [yellow handwritten label]; <named-content xmlns:xlink="http://www.w3.org/1999/xlink" content-type="dwc:institutional_code" xlink:title="Institute of Zoology, Chinese Academy of Sciences" xlink:href="https://scientific-collections.gbif.org/institution/ad2efc32-aa03-424b-a0fd-654509a405ef" xlink:type="simple">IZCAS</named-content>; China – <bold>Guangdong Prov</bold>. • 3♂♂, 2♀♀; glued on a card with two labels as follows: “China: Guangdong Prov., Chebaling N. R., leaf litter, 365 m; 25.VII.2008; Gan-yan Yang leg.” “PARATYPE: <italic><tp:taxon-name><tp:taxon-name-part taxon-name-part-type="genus" reg="Pinopellis">Pinopellis</tp:taxon-name-part> <tp:taxon-name-part taxon-name-part-type="species" reg="liaoi">liaoi</tp:taxon-name-part></tp:taxon-name></italic> sp. nov., Huang &amp; Peng des. 2026” [yellow handwritten label]; <named-content xmlns:xlink="http://www.w3.org/1999/xlink" content-type="dwc:institutional_code" xlink:title="Institute of Zoology, Chinese Academy of Sciences" xlink:href="https://scientific-collections.gbif.org/institution/ad2efc32-aa03-424b-a0fd-654509a405ef" xlink:type="simple">IZCAS</named-content>.</p><fig id="F2" position="float" orientation="portrait"><object-id xmlns:xlink="http://www.w3.org/1999/xlink" content-type="doi" xlink:type="simple">10.3897/zookeys.1280.192655.figure2</object-id><object-id xmlns:xlink="http://www.w3.org/1999/xlink" content-type="arpha" xlink:type="simple">914C98E0-4E84-5C70-9869-57E014C1E0C1</object-id><label>Figure 2.</label><caption><p><italic><tp:taxon-name><tp:taxon-name-part taxon-name-part-type="genus" reg="Pinopellis">Pinopellis</tp:taxon-name-part> <tp:taxon-name-part taxon-name-part-type="species" reg="liaoi">liaoi</tp:taxon-name-part></tp:taxon-name></italic>. <bold>A</bold>. Habitus; <bold>B</bold>. Pronotum; <bold>C</bold>. Male tergite VIII; <bold>D</bold>. Male sternite VIII; <bold>E</bold>. Apical portion of aedeagus in ventral view; <bold>F</bold>. Aedeagus in ventral view; <bold>G</bold>. Aedeagus in lateral view; <bold>H</bold>. Aedeagus in dorsal view. Scale bars: 2.0 mm (<bold>A</bold>); 1.0 mm (<bold>B</bold>); 0.5 mm (<bold>C, D, F–H</bold>); 0.2 mm (<bold>E</bold>).</p></caption><graphic xmlns:xlink="http://www.w3.org/1999/xlink" xlink:href="zookeys-1280-287_article-192655__-g002.jpg" id="oo_1657746.jpg" position="float" orientation="portrait" xlink:type="simple"><uri content-type="original_file" xlink:type="simple">https://binary.pensoft.net/fig/1657746</uri></graphic></fig></tp:treatment-sec><tp:treatment-sec sec-type="Description"><title>Description.</title><p>Measurements (in mm) and ratios: <abbrev xmlns:xlink="http://www.w3.org/1999/xlink" xlink:title="Total length" xlink:type="simple">TL</abbrev> 9.17, <abbrev xmlns:xlink="http://www.w3.org/1999/xlink" xlink:title="length of forebody" xlink:type="simple">FL</abbrev> 4.89, <abbrev xmlns:xlink="http://www.w3.org/1999/xlink" xlink:title="head length" xlink:type="simple">HL</abbrev> 1.21, <abbrev xmlns:xlink="http://www.w3.org/1999/xlink" xlink:title="head width" xlink:type="simple">HW</abbrev> 1.70, <abbrev xmlns:xlink="http://www.w3.org/1999/xlink" xlink:title="antenna length" xlink:type="simple">AnL</abbrev> 2.62, <abbrev xmlns:xlink="http://www.w3.org/1999/xlink" xlink:title="pronotum length" xlink:type="simple">PL</abbrev> 1.74, <abbrev xmlns:xlink="http://www.w3.org/1999/xlink" xlink:title="pronotum width" xlink:type="simple">PW</abbrev> 1.97, <abbrev xmlns:xlink="http://www.w3.org/1999/xlink" xlink:title="elytral length" xlink:type="simple">EL</abbrev> 1.36, <abbrev xmlns:xlink="http://www.w3.org/1999/xlink" xlink:title="length of aedeagus" xlink:type="simple">AL</abbrev> 1.37, <abbrev xmlns:xlink="http://www.w3.org/1999/xlink" xlink:title="head length" xlink:type="simple">HL</abbrev>/<abbrev xmlns:xlink="http://www.w3.org/1999/xlink" xlink:title="head width" xlink:type="simple">HW</abbrev> 0.71, <abbrev xmlns:xlink="http://www.w3.org/1999/xlink" xlink:title="head width" xlink:type="simple">HW</abbrev>/<abbrev xmlns:xlink="http://www.w3.org/1999/xlink" xlink:title="pronotum width" xlink:type="simple">PW</abbrev> 0.87, <abbrev xmlns:xlink="http://www.w3.org/1999/xlink" xlink:title="head length" xlink:type="simple">HL</abbrev>/<abbrev xmlns:xlink="http://www.w3.org/1999/xlink" xlink:title="pronotum length" xlink:type="simple">PL</abbrev> 0.70, <abbrev xmlns:xlink="http://www.w3.org/1999/xlink" xlink:title="pronotum length" xlink:type="simple">PL</abbrev>/<abbrev xmlns:xlink="http://www.w3.org/1999/xlink" xlink:title="pronotum width" xlink:type="simple">PW</abbrev> 0.88, <abbrev xmlns:xlink="http://www.w3.org/1999/xlink" xlink:title="elytral length" xlink:type="simple">EL</abbrev>/<abbrev xmlns:xlink="http://www.w3.org/1999/xlink" xlink:title="pronotum length" xlink:type="simple">PL</abbrev> 0.78.</p><p>Habitus as in Fig. <xref ref-type="fig" rid="F2">2A</xref>. Body blackish, abdomen apically paler; legs blackish with dark-brown forelegs; antennae reddish brown.</p><p>Head transverse; punctation coarse and very dense; interstices without microsculpture. Eyes strongly convex, 1.45 times as long as postocular region in dorsal view. Antennomeres III–XI slender, of gradually decreasing length and decreasingly oblong; antennomere V 2.44 times as long as broad.</p><p>Pronotum (Fig. <xref ref-type="fig" rid="F2">2B</xref>) moderately transverse, strongly convex in cross-section; posterior angles obsolete; punctation similar to that of head; interstices forming narrow ridges, with shallow microsculpture; midline with rather short, longitudinal, glossy patch posteriorly.</p><p>Elytra moderately short; punctation much coarser and sparser than that of pronotum. Hind wings moderately reduced. Protarsomeres 1–4 strongly dilated.</p><p>Abdomen parallel, widest at segment VI, with conspicuous dense pale pubescence; tergites III–VI with shallow anterior impressions, these impressions with microsculpture and coarse, dense punctation; remainder of tergites VII–VIII with finer and denser punctation; posterior margin of tergite VII with palisade fringe.</p><p>Male. Posterior margin of tergite VIII (Fig. <xref ref-type="fig" rid="F2">2C</xref>) nearly truncate; sternite VIII (Fig. <xref ref-type="fig" rid="F2">2D</xref>) transverse, with deeply V-shaped posterior excision; aedeagus stout (Fig. <xref ref-type="fig" rid="F2">2E–H</xref>); ventral process slender and apically acute, much smaller and narrower than dorsal plate, dilated in apical fourth in ventral view; dorsal plate apically acute.</p></tp:treatment-sec><tp:treatment-sec sec-type="Distribution and natural history"><title>Distribution and natural history.</title><p>The type locality is in the Chebaling Natural Reserve northeast of Shaoguan, northern Guangdong. The specimen was sifted from leaf litter in a mixed forest at altitudes of 351–460 m.</p></tp:treatment-sec><tp:treatment-sec sec-type="Etymology"><title>Etymology.</title><p>The species is named after Tao-Kun Liao, who lent extensive support to our study.</p></tp:treatment-sec><tp:treatment-sec sec-type="Comparative notes"><title>Comparative notes.</title><p>The external and particularly the male sexual characters leave no doubt that this species belongs to the <italic><tp:taxon-name><tp:taxon-name-part taxon-name-part-type="genus" reg="Pinopellis">P.</tp:taxon-name-part> <tp:taxon-name-part taxon-name-part-type="species" reg="nepalensis">nepalensis</tp:taxon-name-part></tp:taxon-name></italic> species group (<xref ref-type="bibr" rid="B1">Assing 2022</xref>). The aedeagus of <italic><tp:taxon-name><tp:taxon-name-part taxon-name-part-type="genus" reg="Pinopellis">P.</tp:taxon-name-part> <tp:taxon-name-part taxon-name-part-type="species" reg="liaoi">liaoi</tp:taxon-name-part></tp:taxon-name></italic> is most similar to those of <italic><tp:taxon-name><tp:taxon-name-part taxon-name-part-type="genus" reg="Pinopellis">P.</tp:taxon-name-part> <tp:taxon-name-part taxon-name-part-type="species" reg="yini">yini</tp:taxon-name-part></tp:taxon-name></italic> sp. nov. and <italic><tp:taxon-name><tp:taxon-name-part taxon-name-part-type="genus" reg="Pinopellis">P.</tp:taxon-name-part> <tp:taxon-name-part taxon-name-part-type="species" reg="clavulata">clavulata</tp:taxon-name-part></tp:taxon-name></italic> Assing, 2022. This species can be distinguished from <italic><tp:taxon-name><tp:taxon-name-part taxon-name-part-type="genus" reg="Pinopellis">P.</tp:taxon-name-part> <tp:taxon-name-part taxon-name-part-type="species" reg="clavulata">clavulata</tp:taxon-name-part></tp:taxon-name></italic> by the smaller body size, the shorter antennae, the larger length-to-width ratio of antennomere V, the more strongly projecting anterior angles of pronotum, the more strongly convex pronotum in cross-section, and the more pronounced lateral projections of the apical portion of the ventral process in ventral view. It is additionally separated from <italic><tp:taxon-name><tp:taxon-name-part taxon-name-part-type="genus" reg="Pinopellis">P.</tp:taxon-name-part> <tp:taxon-name-part taxon-name-part-type="species" reg="yini">yini</tp:taxon-name-part></tp:taxon-name></italic> by the smaller body size, the smaller length-to-width ratio of antennomere V, the shorter antennae, the larger ratio of elytral length to pronotal length, the more strongly projecting anterior angles of pronotum, the coarser pronotal punctation, the more strongly convex pronotum in cross-section, the more slender basal portion of the aedeagus, the more acute apex of the ventral process, and the less pronounced lateral projections of the apical portion of the ventral process in ventral view. For illustrations of <italic><tp:taxon-name><tp:taxon-name-part taxon-name-part-type="genus" reg="Pinopellis">P.</tp:taxon-name-part> <tp:taxon-name-part taxon-name-part-type="species" reg="clavulata">clavulata</tp:taxon-name-part></tp:taxon-name></italic>, see <xref ref-type="bibr" rid="B1">Assing (2022</xref>: figs 1106, 1133, 1197–1198), and of <italic><tp:taxon-name><tp:taxon-name-part taxon-name-part-type="genus" reg="Pinopellis">P.</tp:taxon-name-part> <tp:taxon-name-part taxon-name-part-type="species" reg="yini">yini</tp:taxon-name-part></tp:taxon-name></italic> sp. nov., see Fig. <xref ref-type="fig" rid="F5">5</xref>.</p></tp:treatment-sec><tp:treatment-sec><!--Section generated to contain objects referenced in tp:taxon-treatment.--><fig id="F5" position="float" orientation="portrait"><object-id xmlns:xlink="http://www.w3.org/1999/xlink" content-type="doi" xlink:type="simple">10.3897/zookeys.1280.192655.figure5</object-id><object-id xmlns:xlink="http://www.w3.org/1999/xlink" content-type="arpha" xlink:type="simple">A3799A68-0637-5DA9-B415-B2EC520BC49A</object-id><label>Figure 5.</label><caption><p><italic><tp:taxon-name><tp:taxon-name-part taxon-name-part-type="genus" reg="Pinopellis">Pinopellis</tp:taxon-name-part> <tp:taxon-name-part taxon-name-part-type="species" reg="yini">yini</tp:taxon-name-part></tp:taxon-name></italic>. <bold>A</bold>. Habitus; <bold>B</bold>. Pronotum; <bold>C</bold>. Male tergite VIII; <bold>D</bold>. Male sternite VIII; <bold>E</bold>. Apical portion of aedeagus in ventral view; <bold>F</bold>. Aedeagus in ventral view; <bold>G</bold>. Aedeagus in lateral view; <bold>H</bold>. Aedeagus in dorsal view. Scale bars: 2.0 mm (<bold>A</bold>); 1.0 mm (<bold>B</bold>); 0.5 mm (<bold>C</bold>, <bold>D</bold>, <bold>F</bold>–<bold>H</bold>); 0.2 mm (<bold>E</bold>).</p></caption><graphic xmlns:xlink="http://www.w3.org/1999/xlink" xlink:href="zookeys-1280-287_article-192655__-g005.jpg" id="oo_1657749.jpg" position="float" orientation="portrait" xlink:type="simple"><uri content-type="original_file" xlink:type="simple">https://binary.pensoft.net/fig/1657749</uri></graphic></fig></tp:treatment-sec><ref-list><ref id="B1"><mixed-citation xmlns:xlink="http://www.w3.org/1999/xlink" xlink:type="simple">Assing V (2022) Monograph of Palaearctic, Oriental, and New Guinean <tp:taxon-name><tp:taxon-name-part taxon-name-part-type="subtribe">Pinophilina</tp:taxon-name-part></tp:taxon-name> (<tp:taxon-name><tp:taxon-name-part taxon-name-part-type="order">Coleoptera</tp:taxon-name-part></tp:taxon-name>: <tp:taxon-name><tp:taxon-name-part taxon-name-part-type="family">Staphylinidae</tp:taxon-name-part></tp:taxon-name>: <tp:taxon-name><tp:taxon-name-part taxon-name-part-type="subfamily">Paederinae</tp:taxon-name-part></tp:taxon-name>). Acta Musei Moraviae, Scientiae Biologicae 107(Supplement): 1–419.</mixed-citation></ref></ref-list></tp:taxon-treatment>
