# Supplementary material for: Two new species and new records of the genus Pinopellis Assing, 2022 (Coleoptera, Staphylinidae, Paederinae) from China
Source: Zookeys. 2026 May 26;1280:287–99. doi: 10.3897/zookeys.1280.192655 (PMC13231182; doi:10.3897/zookeys.1280.192655)
Supplement: XML Treatment for Pinopellis nigripes [file zookeys.1280.192655-treatment3.xml]

<!DOCTYPE tp:taxon-treatment
  PUBLIC "-//TaxonX//DTD Taxonomic Treatment Publishing DTD v0 20100105//EN" "tax-treatment-NSO.dtd">
<tp:taxon-treatment xmlns:tp="http://www.plazi.org/taxpub"><tp:treatment-meta><kwd-group><label>Taxon classification</label><kwd>
              <named-content content-type="kingdom">
                <named-content content-type="taxon-name">
                  <named-content content-type="kingdom">Animalia</named-content>
                </named-content>
              </named-content>
            </kwd><kwd>
              <named-content content-type="order">Coleoptera</named-content>
            </kwd><kwd>
              <named-content content-type="family">Staphylinidae</named-content>
            </kwd></kwd-group><mixed-citation publication-type="journal"><person-group><name><surname>Huang</surname><given-names>Lei</given-names></name><name><surname>Danzeng</surname><given-names>Nima</given-names></name><name><surname>Peng</surname><given-names>Zhong</given-names></name></person-group><article-title>Two new species and new records of the genus <italic><tp:taxon-name><tp:taxon-name-part taxon-name-part-type="genus" reg="Pinopellis">Pinopellis</tp:taxon-name-part></tp:taxon-name></italic> Assing, 2022 (<tp:taxon-name><tp:taxon-name-part taxon-name-part-type="order" reg="Coleoptera">Coleoptera</tp:taxon-name-part></tp:taxon-name>, <tp:taxon-name><tp:taxon-name-part taxon-name-part-type="family" reg="Staphylinidae">Staphylinidae</tp:taxon-name-part></tp:taxon-name>, <tp:taxon-name><tp:taxon-name-part taxon-name-part-type="subfamily" reg="Paederinae">Paederinae</tp:taxon-name-part></tp:taxon-name>) from China</article-title><source>Zookeys</source><day>26</day><month>05</month><year>2026</year><volume>1280</volume><fpage>287</fpage><lpage>299</lpage><pub-id pub-id-type="doi">10.3897/zookeys.1280.192655</pub-id></mixed-citation></tp:treatment-meta><tp:nomenclature><tp:taxon-name><object-id xmlns:xlink="http://www.w3.org/1999/xlink" content-type="arpha" xlink:type="simple">0D6B6627-532A-5EA8-8BAD-6851921E701D</object-id>
                		<tp:taxon-name-part taxon-name-part-type="genus" reg="Pinopellis">Pinopellis</tp:taxon-name-part> <tp:taxon-name-part taxon-name-part-type="species" reg="nigripes">nigripes</tp:taxon-name-part>
                	</tp:taxon-name><tp:taxon-authority>(Cameron, 1914)</tp:taxon-authority><xref ref-type="fig" rid="F3">Figs 3</xref><xref ref-type="fig" rid="F4">, 4</xref><tp:nomenclature-citation-list><tp:nomenclature-citation><tp:taxon-name><tp:taxon-name-part taxon-name-part-type="genus" reg="Pinophilus">Pinophilus</tp:taxon-name-part> <tp:taxon-name-part taxon-name-part-type="species" reg="nigripes">nigripes</tp:taxon-name-part></tp:taxon-name><comment> Cameron, 1914: 536. Type locality: “Northern India.”</comment></tp:nomenclature-citation><tp:nomenclature-citation><tp:taxon-name><tp:taxon-name-part taxon-name-part-type="genus" reg="Pinopellis">Pinopellis</tp:taxon-name-part> <tp:taxon-name-part taxon-name-part-type="species" reg="nigripes">nigripes</tp:taxon-name-part></tp:taxon-name><comment> Assing, 2022: 337.</comment></tp:nomenclature-citation></tp:nomenclature-citation-list></tp:nomenclature><tp:treatment-sec sec-type="Material examined"><title>Material examined.</title><p>China – <bold>Xizang</bold> • 1 ♂; Medog County, pass nr. Power Station, <named-content xmlns:xlink="http://www.w3.org/1999/xlink" content-type="dwc:verbatimCoordinates" xlink:type="simple">29°16'15"N, 95°12'25"E</named-content>, alt. 1000 m; 09.VIII.2022; Peng, Song, Yin &amp; Zhang leg.; <abbrev xmlns:xlink="http://www.w3.org/1999/xlink" xlink:title="Insect Collection of Shanghai Normal University, Shanghai, China" xlink:type="simple">SNUC</abbrev> • 1 ♀; Medog County, Beibeng Town, <named-content xmlns:xlink="http://www.w3.org/1999/xlink" content-type="dwc:verbatimCoordinates" xlink:type="simple">29°15'0"N, 95°10'48"E</named-content>, alt. 500 m; 10.VIII.2022; Peng, Song, Yin &amp; Zhang leg.; <abbrev xmlns:xlink="http://www.w3.org/1999/xlink" xlink:title="Insect Collection of Shanghai Normal University, Shanghai, China" xlink:type="simple">SNUC</abbrev> – <bold>Yunnan</bold> • 1 ♂; Xishuangbanna, Mengla County, Menglun Town, <named-content xmlns:xlink="http://www.w3.org/1999/xlink" content-type="dwc:verbatimCoordinates" xlink:type="simple">21°54'21.08"N, 101°16'46.34"E</named-content>, alt. 575 m; 31.VII.2018; Bai, Chen, Wang &amp; Yu leg. (<abbrev xmlns:xlink="http://www.w3.org/1999/xlink" xlink:title="Insect Collection of Shanghai Normal University, Shanghai, China" xlink:type="simple">SNUC</abbrev>); • 1 ♀; Mengla County, Wangtianshu, <named-content xmlns:xlink="http://www.w3.org/1999/xlink" content-type="dwc:verbatimCoordinates" xlink:type="simple">21°37'00"N, 101°35'11"E</named-content>, alt. 655 m; 22.IV.2023; Wang, Lu &amp; Ren leg.; <abbrev xmlns:xlink="http://www.w3.org/1999/xlink" xlink:title="Insect Collection of Shanghai Normal University, Shanghai, China" xlink:type="simple">SNUC</abbrev> • 1 ♀; Jinghong, Jinuo Shan, <named-content xmlns:xlink="http://www.w3.org/1999/xlink" content-type="dwc:verbatimCoordinates" xlink:type="simple">22°00'N, 100°59'E</named-content>, alt. 900 m; 31.III.2025; Chen &amp; Peng leg.; <abbrev xmlns:xlink="http://www.w3.org/1999/xlink" xlink:title="Insect Collection of Shanghai Normal University, Shanghai, China" xlink:type="simple">SNUC</abbrev> • 1 ♂; Mengla County, Bakaxiaozhai, <named-content xmlns:xlink="http://www.w3.org/1999/xlink" content-type="dwc:verbatimCoordinates" xlink:type="simple">21°57'36"N, 101°12'36"E</named-content>, alt. 700 m; 03.IV.2025; Chen &amp; Peng leg.; <abbrev xmlns:xlink="http://www.w3.org/1999/xlink" xlink:title="Insect Collection of Shanghai Normal University, Shanghai, China" xlink:type="simple">SNUC</abbrev> • 1 ♂, 1 ♀; Fugong County, Shiyueliang, <named-content xmlns:xlink="http://www.w3.org/1999/xlink" content-type="dwc:verbatimCoordinates" xlink:type="simple">27°08'24"N, 98°30'36"E</named-content>, 2400–2600 m; 10.XI.2025; Bai-Jun Li leg.; <abbrev xmlns:xlink="http://www.w3.org/1999/xlink" xlink:title="Insect Collection of Shanghai Normal University, Shanghai, China" xlink:type="simple">SNUC</abbrev> – <bold>Fujian</bold> • 1 ♂; Sanming County, Chenda Town, Huangcuo Shan, alt. 200 m; 14.IV.2021; Tao-Kun Liao leg.; <abbrev xmlns:xlink="http://www.w3.org/1999/xlink" xlink:title="Insect Collection of Shanghai Normal University, Shanghai, China" xlink:type="simple">SNUC</abbrev> • 1 ♂, 1 ♀; Nanjing County, Huboliao, <named-content xmlns:xlink="http://www.w3.org/1999/xlink" content-type="dwc:verbatimCoordinates" xlink:type="simple">24°30'58"N, 117°15'45"E</named-content>, alt. 300 m; 25.VII.2020; Hai-Tian Song leg.; <abbrev xmlns:xlink="http://www.w3.org/1999/xlink" xlink:title="Insect Collection of Shanghai Normal University, Shanghai, China" xlink:type="simple">SNUC</abbrev> – <bold>Guangdong</bold> • 1 ♂; Qingyuan County, Qingxin District, Jintan Town, <named-content xmlns:xlink="http://www.w3.org/1999/xlink" content-type="dwc:verbatimCoordinates" xlink:type="simple">24°3'20"N, 112°48'29"E</named-content>, alt. 80 m; 25.V.2025; Xiao Niu leg.; <abbrev xmlns:xlink="http://www.w3.org/1999/xlink" xlink:title="Insect Collection of Shanghai Normal University, Shanghai, China" xlink:type="simple">SNUC</abbrev> • 1 ♂, 2 ♀♀; Shaoguan City, Shixing County, Chebaling N. R., <named-content xmlns:xlink="http://www.w3.org/1999/xlink" content-type="dwc:verbatimCoordinates" xlink:type="simple">24°43'4.8"N, 114°14'58"E</named-content>, alt. 395 m; 06.IX.2024; Jiang, Zhang &amp; Liu leg.; <abbrev xmlns:xlink="http://www.w3.org/1999/xlink" xlink:title="Insect Collection of Shanghai Normal University, Shanghai, China" xlink:type="simple">SNUC</abbrev> – <bold>Guangxi</bold> • 1 ♂; Yulin City, Rong County, Lantongling, <named-content xmlns:xlink="http://www.w3.org/1999/xlink" content-type="dwc:verbatimCoordinates" xlink:type="simple">22°48'50"N, 110°37'44"E</named-content>, alt. 255 m; 18.VIII.2024; Li, Li &amp; Tian leg.; <abbrev xmlns:xlink="http://www.w3.org/1999/xlink" xlink:title="Insect Collection of Shanghai Normal University, Shanghai, China" xlink:type="simple">SNUC</abbrev>.</p><fig id="F3" position="float" orientation="portrait"><object-id xmlns:xlink="http://www.w3.org/1999/xlink" content-type="doi" xlink:type="simple">10.3897/zookeys.1280.192655.figure3</object-id><object-id xmlns:xlink="http://www.w3.org/1999/xlink" content-type="arpha" xlink:type="simple">993F30F9-BE42-5A8D-8022-9711B4323DD2</object-id><label>Figure 3.</label><caption><p>Habitus of <italic><tp:taxon-name><tp:taxon-name-part taxon-name-part-type="genus" reg="Pinopellis">Pinopellis</tp:taxon-name-part> <tp:taxon-name-part taxon-name-part-type="species" reg="nigripes">nigripes</tp:taxon-name-part></tp:taxon-name></italic>. <bold>A</bold>. From Fujian; <bold>B</bold>. From Yunnan; <bold>C</bold>. From Xizang. Scale bars: 2.0 mm.</p></caption><graphic xmlns:xlink="http://www.w3.org/1999/xlink" xlink:href="zookeys-1280-287_article-192655__-g003.jpg" id="oo_1657747.jpg" position="float" orientation="portrait" xlink:type="simple"><uri content-type="original_file" xlink:type="simple">https://binary.pensoft.net/fig/1657747</uri></graphic></fig><fig id="F4" position="float" orientation="portrait"><object-id xmlns:xlink="http://www.w3.org/1999/xlink" content-type="doi" xlink:type="simple">10.3897/zookeys.1280.192655.figure4</object-id><object-id xmlns:xlink="http://www.w3.org/1999/xlink" content-type="arpha" xlink:type="simple">44908730-7415-58A6-AF4D-C8AB4C8D4E01</object-id><label>Figure 4.</label><caption><p><italic><tp:taxon-name><tp:taxon-name-part taxon-name-part-type="genus" reg="Pinopellis">Pinopellis</tp:taxon-name-part> <tp:taxon-name-part taxon-name-part-type="species" reg="nigripes">nigripes</tp:taxon-name-part></tp:taxon-name></italic>. <bold>A</bold>. Female tergite VIII; <bold>B</bold>. Female sternite VIII; <bold>C</bold>. Male tergite VIII; <bold>D</bold>. Male sternite VIII. Aedeagus of <italic><tp:taxon-name><tp:taxon-name-part taxon-name-part-type="genus" reg="Pinopellis">P.</tp:taxon-name-part> <tp:taxon-name-part taxon-name-part-type="species" reg="nigripes">nigripes</tp:taxon-name-part></tp:taxon-name></italic> from different provinces; <bold>E–G</bold>. In lateral view and <bold>H–J</bold>. In ventral view. <bold>E, H</bold>. From Fujian; <bold>F, I</bold>. From Yunnan; <bold>G, J</bold>. From Xizang. Scale bars: 0.5 mm.</p></caption><graphic xmlns:xlink="http://www.w3.org/1999/xlink" xlink:href="zookeys-1280-287_article-192655__-g004.jpg" id="oo_1657748.jpg" position="float" orientation="portrait" xlink:type="simple"><uri content-type="original_file" xlink:type="simple">https://binary.pensoft.net/fig/1657748</uri></graphic></fig></tp:treatment-sec><tp:treatment-sec sec-type="Comments"><title>Comments.</title><p><italic><tp:taxon-name><tp:taxon-name-part taxon-name-part-type="genus" reg="Pinopellis">Pinopellis</tp:taxon-name-part> <tp:taxon-name-part taxon-name-part-type="species" reg="nigripes">nigripes</tp:taxon-name-part></tp:taxon-name></italic> is widespread from eastern Nepal and northern India across southern China, Thailand, Laos, Vietnam, and Peninsular Malaysia to some of the Indonesian Sunda Islands (<xref ref-type="bibr" rid="B1">Assing 2022</xref>). This species is subject to considerable intraspecific variation, such as punctation of the head and pronotum (Fig. <xref ref-type="fig" rid="F3">3</xref>) and the shape of the apical portion of the dorsal plate of the aedeagus (Figs <xref ref-type="fig" rid="F4">4E–J</xref>). However, the body proportions, especially the <abbrev xmlns:xlink="http://www.w3.org/1999/xlink" xlink:title="head width" xlink:type="simple">HW</abbrev>/<abbrev xmlns:xlink="http://www.w3.org/1999/xlink" xlink:title="pronotum width" xlink:type="simple">PW</abbrev>, <abbrev xmlns:xlink="http://www.w3.org/1999/xlink" xlink:title="pronotum length" xlink:type="simple">PL</abbrev>/<abbrev xmlns:xlink="http://www.w3.org/1999/xlink" xlink:title="pronotum width" xlink:type="simple">PW</abbrev>, and <abbrev xmlns:xlink="http://www.w3.org/1999/xlink" xlink:title="elytral length" xlink:type="simple">EL</abbrev>/<abbrev xmlns:xlink="http://www.w3.org/1999/xlink" xlink:title="pronotum length" xlink:type="simple">PL</abbrev> ratios, as well as the broader ventral process relative to the dorsal plate, appear to be stable within the species. The material from Fujian, Guangdong, Guangxi, and Xizang represents new provincial records. For illustrations of <italic><tp:taxon-name><tp:taxon-name-part taxon-name-part-type="genus" reg="Pinopellis">P.</tp:taxon-name-part> <tp:taxon-name-part taxon-name-part-type="species" reg="nigripes">nigripes</tp:taxon-name-part></tp:taxon-name></italic>, see Figs <xref ref-type="fig" rid="F3">3</xref>, <xref ref-type="fig" rid="F4">4</xref>, as well as <xref ref-type="bibr" rid="B1">Assing (2022</xref>: figs 1085–1086, 1110–1111, 1146–1151).</p></tp:treatment-sec><ref-list><ref id="B1"><mixed-citation xmlns:xlink="http://www.w3.org/1999/xlink" xlink:type="simple">Assing V (2022) Monograph of Palaearctic, Oriental, and New Guinean <tp:taxon-name><tp:taxon-name-part taxon-name-part-type="subtribe">Pinophilina</tp:taxon-name-part></tp:taxon-name> (<tp:taxon-name><tp:taxon-name-part taxon-name-part-type="order">Coleoptera</tp:taxon-name-part></tp:taxon-name>: <tp:taxon-name><tp:taxon-name-part taxon-name-part-type="family">Staphylinidae</tp:taxon-name-part></tp:taxon-name>: <tp:taxon-name><tp:taxon-name-part taxon-name-part-type="subfamily">Paederinae</tp:taxon-name-part></tp:taxon-name>). Acta Musei Moraviae, Scientiae Biologicae 107(Supplement): 1–419.</mixed-citation></ref></ref-list></tp:taxon-treatment>
