# Supplementary material for: Two new species and new records of the genus Pinopellis Assing, 2022 (Coleoptera, Staphylinidae, Paederinae) from China
Source: Zookeys. 2026 May 26;1280:287–99. doi: 10.3897/zookeys.1280.192655 (PMC13231182; doi:10.3897/zookeys.1280.192655)
Supplement: XML Treatment for Pinopellis yini [file zookeys.1280.192655-treatment4.xml]

<!DOCTYPE tp:taxon-treatment
  PUBLIC "-//TaxonX//DTD Taxonomic Treatment Publishing DTD v0 20100105//EN" "tax-treatment-NSO.dtd">
<tp:taxon-treatment xmlns:tp="http://www.plazi.org/taxpub"><tp:treatment-meta><kwd-group><label>Taxon classification</label><kwd>
              <named-content content-type="kingdom">
                <named-content content-type="taxon-name">
                  <named-content content-type="kingdom">Animalia</named-content>
                </named-content>
              </named-content>
            </kwd><kwd>
              <named-content content-type="order">Coleoptera</named-content>
            </kwd><kwd>
              <named-content content-type="family">Staphylinidae</named-content>
            </kwd></kwd-group><mixed-citation publication-type="journal"><person-group><name><surname>Huang</surname><given-names>Lei</given-names></name><name><surname>Danzeng</surname><given-names>Nima</given-names></name><name><surname>Peng</surname><given-names>Zhong</given-names></name></person-group><article-title>Two new species and new records of the genus <italic><tp:taxon-name><tp:taxon-name-part taxon-name-part-type="genus" reg="Pinopellis">Pinopellis</tp:taxon-name-part></tp:taxon-name></italic> Assing, 2022 (<tp:taxon-name><tp:taxon-name-part taxon-name-part-type="order" reg="Coleoptera">Coleoptera</tp:taxon-name-part></tp:taxon-name>, <tp:taxon-name><tp:taxon-name-part taxon-name-part-type="family" reg="Staphylinidae">Staphylinidae</tp:taxon-name-part></tp:taxon-name>, <tp:taxon-name><tp:taxon-name-part taxon-name-part-type="subfamily" reg="Paederinae">Paederinae</tp:taxon-name-part></tp:taxon-name>) from China</article-title><source>Zookeys</source><day>26</day><month>05</month><year>2026</year><volume>1280</volume><fpage>287</fpage><lpage>299</lpage><pub-id pub-id-type="doi">10.3897/zookeys.1280.192655</pub-id></mixed-citation></tp:treatment-meta><tp:nomenclature><tp:taxon-name><object-id xmlns:xlink="http://www.w3.org/1999/xlink" content-type="arpha" xlink:type="simple">5644BA77-F698-50B4-8044-E2AEC9E2CD57</object-id>
                		<tp:taxon-name-part taxon-name-part-type="genus" reg="Pinopellis">Pinopellis</tp:taxon-name-part> <tp:taxon-name-part taxon-name-part-type="species" reg="yini">yini</tp:taxon-name-part>
                	
                		<object-id xmlns:xlink="http://www.w3.org/1999/xlink" content-type="zoobank" xlink:type="simple">https://zoobank.org/1539D327-4E3C-4A40-96B9-E6326403E28B</object-id>
                	</tp:taxon-name><tp:taxon-authority>Huang &amp; Peng</tp:taxon-authority><tp:taxon-status xmlns:xlink="http://www.w3.org/1999/xlink" xlink:type="simple">sp. nov.</tp:taxon-status><xref ref-type="fig" rid="F5">Fig. 5</xref></tp:nomenclature><tp:treatment-sec sec-type="Type material"><title>Type material.</title><p><bold><italic>Holotype</italic></bold>. China – <bold>Xizang Prov</bold>. • ♂; glued on a card with two labels as follows: “China: Xizang Prov., Medog County, Beibeng, road to Gelin Vil., <named-content xmlns:xlink="http://www.w3.org/1999/xlink" content-type="dwc:verbatimCoordinates" xlink:type="simple">29°14'49"N, 95°11'03"E</named-content>, 1060 m; 23.VII.2019; Zi-Wei Yin leg.” “HOLOTYPE: <italic><tp:taxon-name><tp:taxon-name-part taxon-name-part-type="genus" reg="Pinopellis">Pinopellis</tp:taxon-name-part> <tp:taxon-name-part taxon-name-part-type="species" reg="yini">yini</tp:taxon-name-part></tp:taxon-name></italic> sp. nov., Huang &amp; Peng des. 2026” [red handwritten label]; (<abbrev xmlns:xlink="http://www.w3.org/1999/xlink" xlink:title="Insect Collection of Shanghai Normal University, Shanghai, China" xlink:type="simple">SNUC</abbrev>).</p><fig id="F5" position="float" orientation="portrait"><object-id xmlns:xlink="http://www.w3.org/1999/xlink" content-type="doi" xlink:type="simple">10.3897/zookeys.1280.192655.figure5</object-id><object-id xmlns:xlink="http://www.w3.org/1999/xlink" content-type="arpha" xlink:type="simple">A3799A68-0637-5DA9-B415-B2EC520BC49A</object-id><label>Figure 5.</label><caption><p><italic><tp:taxon-name><tp:taxon-name-part taxon-name-part-type="genus" reg="Pinopellis">Pinopellis</tp:taxon-name-part> <tp:taxon-name-part taxon-name-part-type="species" reg="yini">yini</tp:taxon-name-part></tp:taxon-name></italic>. <bold>A</bold>. Habitus; <bold>B</bold>. Pronotum; <bold>C</bold>. Male tergite VIII; <bold>D</bold>. Male sternite VIII; <bold>E</bold>. Apical portion of aedeagus in ventral view; <bold>F</bold>. Aedeagus in ventral view; <bold>G</bold>. Aedeagus in lateral view; <bold>H</bold>. Aedeagus in dorsal view. Scale bars: 2.0 mm (<bold>A</bold>); 1.0 mm (<bold>B</bold>); 0.5 mm (<bold>C</bold>, <bold>D</bold>, <bold>F</bold>–<bold>H</bold>); 0.2 mm (<bold>E</bold>).</p></caption><graphic xmlns:xlink="http://www.w3.org/1999/xlink" xlink:href="zookeys-1280-287_article-192655__-g005.jpg" id="oo_1657749.jpg" position="float" orientation="portrait" xlink:type="simple"><uri content-type="original_file" xlink:type="simple">https://binary.pensoft.net/fig/1657749</uri></graphic></fig></tp:treatment-sec><tp:treatment-sec sec-type="Description"><title>Description.</title><p>Measurements (in mm) and ratios: <abbrev xmlns:xlink="http://www.w3.org/1999/xlink" xlink:title="Total length" xlink:type="simple">TL</abbrev> 13.01, <abbrev xmlns:xlink="http://www.w3.org/1999/xlink" xlink:title="length of forebody" xlink:type="simple">FL</abbrev> 6.12, <abbrev xmlns:xlink="http://www.w3.org/1999/xlink" xlink:title="head length" xlink:type="simple">HL</abbrev> 1.44, <abbrev xmlns:xlink="http://www.w3.org/1999/xlink" xlink:title="head width" xlink:type="simple">HW</abbrev> 2.08, <abbrev xmlns:xlink="http://www.w3.org/1999/xlink" xlink:title="antenna length" xlink:type="simple">AnL</abbrev> 3.41, <abbrev xmlns:xlink="http://www.w3.org/1999/xlink" xlink:title="pronotum length" xlink:type="simple">PL</abbrev> 2.19, <abbrev xmlns:xlink="http://www.w3.org/1999/xlink" xlink:title="pronotum width" xlink:type="simple">PW</abbrev> 2.46, <abbrev xmlns:xlink="http://www.w3.org/1999/xlink" xlink:title="elytral length" xlink:type="simple">EL</abbrev> 1.51, <abbrev xmlns:xlink="http://www.w3.org/1999/xlink" xlink:title="length of aedeagus" xlink:type="simple">AL</abbrev> 1.41, <abbrev xmlns:xlink="http://www.w3.org/1999/xlink" xlink:title="head length" xlink:type="simple">HL</abbrev>/<abbrev xmlns:xlink="http://www.w3.org/1999/xlink" xlink:title="head width" xlink:type="simple">HW</abbrev> 0.69, <abbrev xmlns:xlink="http://www.w3.org/1999/xlink" xlink:title="head width" xlink:type="simple">HW</abbrev>/<abbrev xmlns:xlink="http://www.w3.org/1999/xlink" xlink:title="pronotum width" xlink:type="simple">PW</abbrev> 0.85, <abbrev xmlns:xlink="http://www.w3.org/1999/xlink" xlink:title="head length" xlink:type="simple">HL</abbrev>/<abbrev xmlns:xlink="http://www.w3.org/1999/xlink" xlink:title="pronotum length" xlink:type="simple">PL</abbrev> 0.66, <abbrev xmlns:xlink="http://www.w3.org/1999/xlink" xlink:title="pronotum length" xlink:type="simple">PL</abbrev>/<abbrev xmlns:xlink="http://www.w3.org/1999/xlink" xlink:title="pronotum width" xlink:type="simple">PW</abbrev> 0.89, <abbrev xmlns:xlink="http://www.w3.org/1999/xlink" xlink:title="elytral length" xlink:type="simple">EL</abbrev>/<abbrev xmlns:xlink="http://www.w3.org/1999/xlink" xlink:title="pronotum length" xlink:type="simple">PL</abbrev> 0.69.</p><p>Habitus as in Fig. <xref ref-type="fig" rid="F5">5A</xref>. Body blackish; abdomen apically paler; legs blackish; antennae and maxillary palpi reddish brown.</p><p>Head transverse; punctation moderately coarse and very dense; interstices without microsculpture. Eyes strongly convex, 1.76 times as long as postocular region in dorsal view. Antennomeres III–XI slender, of gradually decreasing length and decreasingly oblong; antennomere V 2.73 times as long as broad.</p><p>Pronotum (Fig. <xref ref-type="fig" rid="F5">5B</xref>) moderately transverse, strongly convex in cross-section; posterior margins forming smoothly convex outline, posterior angles obsolete; punctation similar to that of head; interstices forming narrow ridges, with microsculpture; midline with moderately short, longitudinal, glossy patch posteriorly.</p><p>Elytra moderately short; punctation much coarser and sparser than that of pronotum; interstices without microsculpture. Hind wings moderately reduced. Protarsomeres 1–4 strongly dilated.</p><p>Abdomen parallel, widest at segment VI; tergites III–VI with shallow anterior impressions, these impressions with microsculpture and moderately coarse, sparse punctation; remainder of tergites III–VIII with dense and fine punctation; tergites VII–VIII with conspicuous dense pale pubescence; posterior margin of tergite VII with palisade fringe.</p><p>Male. Posterior margin of tergite VIII (Fig. <xref ref-type="fig" rid="F5">5C</xref>) weakly convex; sternite VIII (Fig. <xref ref-type="fig" rid="F5">5D</xref>) weakly transverse, with small V-shaped posterior excision; aedeagus stout (Figs <xref ref-type="fig" rid="F5">5E–H</xref>), ventral process slender, subapically moderately dilated and rounded apically, much smaller and narrower than dorsal plate; dorsal plate apically acute.</p></tp:treatment-sec><tp:treatment-sec sec-type="Distribution and natural history"><title>Distribution and natural history.</title><p>The type locality is situated in Gelin to the southwest of Medog, southeastern Xizang. The specimen was sifted from leaf litter in shrub habitats at an altitude of 1060 m.</p></tp:treatment-sec><tp:treatment-sec sec-type="Etymology"><title>Etymology.</title><p>The species is named after Zi-Wei Yin, who is the collector of the type specimen.</p></tp:treatment-sec><tp:treatment-sec sec-type="Comparative notes"><title>Comparative notes.</title><p>As can be inferred from the male sexual characters (shape of the ventral process of the aedeagus in ventral view; shape and chaetotaxy of the male sternite VIII), <italic><tp:taxon-name><tp:taxon-name-part taxon-name-part-type="genus" reg="Pinopellis">P.</tp:taxon-name-part> <tp:taxon-name-part taxon-name-part-type="species" reg="yini">yini</tp:taxon-name-part></tp:taxon-name></italic> belongs to the <italic><tp:taxon-name><tp:taxon-name-part taxon-name-part-type="genus" reg="Pinopellis">P.</tp:taxon-name-part> <tp:taxon-name-part taxon-name-part-type="species" reg="nepalensis">nepalensis</tp:taxon-name-part></tp:taxon-name></italic> species group (<xref ref-type="bibr" rid="B1">Assing 2022</xref>). This species is closely allied to <italic><tp:taxon-name><tp:taxon-name-part taxon-name-part-type="genus" reg="Pinopellis">P.</tp:taxon-name-part> <tp:taxon-name-part taxon-name-part-type="species" reg="liaoi">liaoi</tp:taxon-name-part></tp:taxon-name></italic> sp. nov. and <italic><tp:taxon-name><tp:taxon-name-part taxon-name-part-type="genus" reg="Pinopellis">P.</tp:taxon-name-part> <tp:taxon-name-part taxon-name-part-type="species" reg="clavulata">clavulata</tp:taxon-name-part></tp:taxon-name></italic> Assing, 2022. It differs from <italic><tp:taxon-name><tp:taxon-name-part taxon-name-part-type="genus" reg="Pinopellis">P.</tp:taxon-name-part> <tp:taxon-name-part taxon-name-part-type="species" reg="clavulata">clavulata</tp:taxon-name-part></tp:taxon-name></italic> by the larger length-to-width ratio of antennomere V, the longer antenna, the more strongly projecting anterior angles of the pronotum, the finer pronotal punctation, the stouter basal portion of the aedeagus, the more rounded apex of the ventral process, and the more pronounced lateral projections of the apical portion of the ventral process in ventral view. It is additionally separated from <italic><tp:taxon-name><tp:taxon-name-part taxon-name-part-type="genus" reg="Pinopellis">P.</tp:taxon-name-part> <tp:taxon-name-part taxon-name-part-type="species" reg="liaoi">liaoi</tp:taxon-name-part></tp:taxon-name></italic> by the larger body size, the larger length-to-width ratio of antennomere V, the longer antennae, the smaller ratio of elytral length to pronotal length, the less strongly convex pronotum in cross-section, the finer pronotal punctation, the stouter basal portion of the aedeagus, the more rounded apex of the ventral process, and the more pronounced lateral projections of the apical portion of the ventral process in ventral view. The aedeagus of <italic><tp:taxon-name><tp:taxon-name-part taxon-name-part-type="genus" reg="Pinopellis">P.</tp:taxon-name-part> <tp:taxon-name-part taxon-name-part-type="species" reg="yini">yini</tp:taxon-name-part></tp:taxon-name></italic> is also similar to those of <italic><tp:taxon-name><tp:taxon-name-part taxon-name-part-type="genus" reg="Pinopellis">P.</tp:taxon-name-part> <tp:taxon-name-part taxon-name-part-type="species" reg="coarcticollis">coarcticollis</tp:taxon-name-part></tp:taxon-name></italic> (Cameron, 1941) and <italic><tp:taxon-name><tp:taxon-name-part taxon-name-part-type="genus" reg="Pinopellis">P.</tp:taxon-name-part> <tp:taxon-name-part taxon-name-part-type="species" reg="spiculata">spiculata</tp:taxon-name-part></tp:taxon-name></italic> Assing, 2022; however, these two species are geographically remote and differ in the punctation of the head and, therefore, belong to a different species group. For illustrations of <italic><tp:taxon-name><tp:taxon-name-part taxon-name-part-type="genus" reg="Pinopellis">P.</tp:taxon-name-part> <tp:taxon-name-part taxon-name-part-type="species" reg="clavulata">clavulata</tp:taxon-name-part></tp:taxon-name></italic>, see <xref ref-type="bibr" rid="B1">Assing (2022</xref>: figs 1106, 1133, 1197–1198), and of <italic><tp:taxon-name><tp:taxon-name-part taxon-name-part-type="genus" reg="Pinopellis">P.</tp:taxon-name-part> <tp:taxon-name-part taxon-name-part-type="species" reg="liaoi">liaoi</tp:taxon-name-part></tp:taxon-name></italic> sp. nov., see Fig. <xref ref-type="fig" rid="F2">2</xref>.</p></tp:treatment-sec><tp:treatment-sec><!--Section generated to contain objects referenced in tp:taxon-treatment.--><fig id="F2" position="float" orientation="portrait"><object-id xmlns:xlink="http://www.w3.org/1999/xlink" content-type="doi" xlink:type="simple">10.3897/zookeys.1280.192655.figure2</object-id><object-id xmlns:xlink="http://www.w3.org/1999/xlink" content-type="arpha" xlink:type="simple">914C98E0-4E84-5C70-9869-57E014C1E0C1</object-id><label>Figure 2.</label><caption><p><italic><tp:taxon-name><tp:taxon-name-part taxon-name-part-type="genus" reg="Pinopellis">Pinopellis</tp:taxon-name-part> <tp:taxon-name-part taxon-name-part-type="species" reg="liaoi">liaoi</tp:taxon-name-part></tp:taxon-name></italic>. <bold>A</bold>. Habitus; <bold>B</bold>. Pronotum; <bold>C</bold>. Male tergite VIII; <bold>D</bold>. Male sternite VIII; <bold>E</bold>. Apical portion of aedeagus in ventral view; <bold>F</bold>. Aedeagus in ventral view; <bold>G</bold>. Aedeagus in lateral view; <bold>H</bold>. Aedeagus in dorsal view. Scale bars: 2.0 mm (<bold>A</bold>); 1.0 mm (<bold>B</bold>); 0.5 mm (<bold>C, D, F–H</bold>); 0.2 mm (<bold>E</bold>).</p></caption><graphic xmlns:xlink="http://www.w3.org/1999/xlink" xlink:href="zookeys-1280-287_article-192655__-g002.jpg" id="oo_1657746.jpg" position="float" orientation="portrait" xlink:type="simple"><uri content-type="original_file" xlink:type="simple">https://binary.pensoft.net/fig/1657746</uri></graphic></fig></tp:treatment-sec><ref-list><ref id="B1"><mixed-citation xmlns:xlink="http://www.w3.org/1999/xlink" xlink:type="simple">Assing V (2022) Monograph of Palaearctic, Oriental, and New Guinean <tp:taxon-name><tp:taxon-name-part taxon-name-part-type="subtribe">Pinophilina</tp:taxon-name-part></tp:taxon-name> (<tp:taxon-name><tp:taxon-name-part taxon-name-part-type="order">Coleoptera</tp:taxon-name-part></tp:taxon-name>: <tp:taxon-name><tp:taxon-name-part taxon-name-part-type="family">Staphylinidae</tp:taxon-name-part></tp:taxon-name>: <tp:taxon-name><tp:taxon-name-part taxon-name-part-type="subfamily">Paederinae</tp:taxon-name-part></tp:taxon-name>). Acta Musei Moraviae, Scientiae Biologicae 107(Supplement): 1–419.</mixed-citation></ref></ref-list></tp:taxon-treatment>
