# Supplementary material for: Two new species and new records of the genus Pinopellis Assing, 2022 (Coleoptera, Staphylinidae, Paederinae) from China
Source: Zookeys. 2026 May 26;1280:287–99. doi: 10.3897/zookeys.1280.192655 (PMC13231182; doi:10.3897/zookeys.1280.192655)
Supplement: XML Treatment for Pinopellis yunnanica [file zookeys.1280.192655-treatment5.xml]

<!DOCTYPE tp:taxon-treatment
  PUBLIC "-//TaxonX//DTD Taxonomic Treatment Publishing DTD v0 20100105//EN" "tax-treatment-NSO.dtd">
<tp:taxon-treatment xmlns:tp="http://www.plazi.org/taxpub"><tp:treatment-meta><kwd-group><label>Taxon classification</label><kwd>
              <named-content content-type="kingdom">
                <named-content content-type="taxon-name">
                  <named-content content-type="kingdom">Animalia</named-content>
                </named-content>
              </named-content>
            </kwd><kwd>
              <named-content content-type="order">Coleoptera</named-content>
            </kwd><kwd>
              <named-content content-type="family">Staphylinidae</named-content>
            </kwd></kwd-group><mixed-citation publication-type="journal"><person-group><name><surname>Huang</surname><given-names>Lei</given-names></name><name><surname>Danzeng</surname><given-names>Nima</given-names></name><name><surname>Peng</surname><given-names>Zhong</given-names></name></person-group><article-title>Two new species and new records of the genus <italic><tp:taxon-name><tp:taxon-name-part taxon-name-part-type="genus" reg="Pinopellis">Pinopellis</tp:taxon-name-part></tp:taxon-name></italic> Assing, 2022 (<tp:taxon-name><tp:taxon-name-part taxon-name-part-type="order" reg="Coleoptera">Coleoptera</tp:taxon-name-part></tp:taxon-name>, <tp:taxon-name><tp:taxon-name-part taxon-name-part-type="family" reg="Staphylinidae">Staphylinidae</tp:taxon-name-part></tp:taxon-name>, <tp:taxon-name><tp:taxon-name-part taxon-name-part-type="subfamily" reg="Paederinae">Paederinae</tp:taxon-name-part></tp:taxon-name>) from China</article-title><source>Zookeys</source><day>26</day><month>05</month><year>2026</year><volume>1280</volume><fpage>287</fpage><lpage>299</lpage><pub-id pub-id-type="doi">10.3897/zookeys.1280.192655</pub-id></mixed-citation></tp:treatment-meta><tp:nomenclature><tp:taxon-name><object-id xmlns:xlink="http://www.w3.org/1999/xlink" content-type="arpha" xlink:type="simple">B320B493-FD85-54BE-AB18-57FA87DDB881</object-id>
                		<tp:taxon-name-part taxon-name-part-type="genus" reg="Pinopellis">Pinopellis</tp:taxon-name-part> <tp:taxon-name-part taxon-name-part-type="species" reg="yunnanica">yunnanica</tp:taxon-name-part>
                	</tp:taxon-name><tp:taxon-authority>Assing, 2022</tp:taxon-authority><xref ref-type="fig" rid="F6">Fig. 6</xref><tp:nomenclature-citation-list><tp:nomenclature-citation><tp:taxon-name><tp:taxon-name-part taxon-name-part-type="genus" reg="Pinopellis">Pinopellis</tp:taxon-name-part> <tp:taxon-name-part taxon-name-part-type="species" reg="yunnanica">yunnanica</tp:taxon-name-part></tp:taxon-name><comment> Assing, 2022: 358. Type locality: “S. CHINA, Yunnan prov., Xiquanbanna, Lancang riv. Vall., 15 km N. Jinghong, 800 m.”</comment></tp:nomenclature-citation></tp:nomenclature-citation-list></tp:nomenclature><tp:treatment-sec sec-type="Material examined"><title>Material examined.</title><p>China – <bold>Guangdong</bold> • 3 ♂♂, 3 ♀♀; Qingyuan County, Qingxin District, Jintan Town, Huangqitang Village, <named-content xmlns:xlink="http://www.w3.org/1999/xlink" content-type="dwc:verbatimCoordinates" xlink:type="simple">24°3'20"N, 112°48'29"E</named-content>, alt. 80 m; 25.V.2025; Xiao Niu leg.; <abbrev xmlns:xlink="http://www.w3.org/1999/xlink" xlink:title="Insect Collection of Shanghai Normal University, Shanghai, China" xlink:type="simple">SNUC</abbrev> – <bold>Yunnan</bold> • 1 ♂; Fugong County, Shiyueliang, <named-content xmlns:xlink="http://www.w3.org/1999/xlink" content-type="dwc:verbatimCoordinates" xlink:type="simple">27°8'24"N, 98°30'36"E</named-content>, alt. 2500 m; Gu Gu leg.; <abbrev xmlns:xlink="http://www.w3.org/1999/xlink" xlink:title="Insect Collection of Shanghai Normal University, Shanghai, China" xlink:type="simple">SNUC</abbrev> • 1 ♂; Yuxi, Eshan, Yubaiding, Green Peafowl Reserve; 10.VI.2025; Zhen-Bang Xu leg.; <abbrev xmlns:xlink="http://www.w3.org/1999/xlink" xlink:title="Insect Collection of Shanghai Normal University, Shanghai, China" xlink:type="simple">SNUC</abbrev>.</p><fig id="F6" position="float" orientation="portrait"><object-id xmlns:xlink="http://www.w3.org/1999/xlink" content-type="doi" xlink:type="simple">10.3897/zookeys.1280.192655.figure6</object-id><object-id xmlns:xlink="http://www.w3.org/1999/xlink" content-type="arpha" xlink:type="simple">1EFCB68B-8A11-57B7-B098-FAFC37924681</object-id><label>Figure 6.</label><caption><p><italic><tp:taxon-name><tp:taxon-name-part taxon-name-part-type="genus" reg="Pinopellis">Pinopellis</tp:taxon-name-part> <tp:taxon-name-part taxon-name-part-type="species" reg="yunnanica">yunnanica</tp:taxon-name-part></tp:taxon-name></italic>. <bold>A</bold>. Habitus; <bold>B</bold>. Female tergite VIII; <bold>C</bold>. Female sternite VIII; <bold>D</bold>. Male tergite VIII; <bold>E</bold>. Male sternite VIII; <bold>F</bold>. Aedeagus in ventral view; <bold>G</bold>. Aedeagus in lateral view; <bold>H</bold>. Aedeagus in dorsal view. Scale bars: 2.0 mm (<bold>A</bold>); 0.5 mm (<bold>B–H</bold>).</p></caption><graphic xmlns:xlink="http://www.w3.org/1999/xlink" xlink:href="zookeys-1280-287_article-192655__-g006.jpg" id="oo_1657750.jpg" position="float" orientation="portrait" xlink:type="simple"><uri content-type="original_file" xlink:type="simple">https://binary.pensoft.net/fig/1657750</uri></graphic></fig></tp:treatment-sec><tp:treatment-sec sec-type="Comments"><title>Comments.</title><p>In both external and the male sexual characters, this species is similar to <italic><tp:taxon-name><tp:taxon-name-part taxon-name-part-type="genus" reg="Pinopellis">P.</tp:taxon-name-part> <tp:taxon-name-part taxon-name-part-type="species" reg="biexcisa">biexcisa</tp:taxon-name-part></tp:taxon-name></italic> Assing, 2022 and <italic><tp:taxon-name><tp:taxon-name-part taxon-name-part-type="genus" reg="Pinopellis">P.</tp:taxon-name-part> <tp:taxon-name-part taxon-name-part-type="species" reg="truncata">truncata</tp:taxon-name-part></tp:taxon-name></italic> Assing, 2022. It can be distinguished from <italic><tp:taxon-name><tp:taxon-name-part taxon-name-part-type="genus" reg="Pinopellis">P.</tp:taxon-name-part> <tp:taxon-name-part taxon-name-part-type="species" reg="biexcisa">biexcisa</tp:taxon-name-part></tp:taxon-name></italic> by the more truncate apex of the dorsal plate of the aedeagus. It is additionally separated from <italic><tp:taxon-name><tp:taxon-name-part taxon-name-part-type="genus" reg="Pinopellis">P.</tp:taxon-name-part> <tp:taxon-name-part taxon-name-part-type="species" reg="truncata">truncata</tp:taxon-name-part></tp:taxon-name></italic> by the longer ventral process of the aedeagus. This species was only recently described from Yunnan Province (<xref ref-type="bibr" rid="B1">Assing 2022</xref>). The above material from Guangdong represents new provincial records. For illustrations of <italic><tp:taxon-name><tp:taxon-name-part taxon-name-part-type="genus" reg="Pinopellis">P.</tp:taxon-name-part> <tp:taxon-name-part taxon-name-part-type="species" reg="yunnanica">yunnanica</tp:taxon-name-part></tp:taxon-name></italic>, see Fig. <xref ref-type="fig" rid="F6">6</xref> and <xref ref-type="bibr" rid="B1">Assing (2022</xref>: figs 1103, 1130, 1191–1193).</p></tp:treatment-sec><ref-list><ref id="B1"><mixed-citation xmlns:xlink="http://www.w3.org/1999/xlink" xlink:type="simple">Assing V (2022) Monograph of Palaearctic, Oriental, and New Guinean <tp:taxon-name><tp:taxon-name-part taxon-name-part-type="subtribe">Pinophilina</tp:taxon-name-part></tp:taxon-name> (<tp:taxon-name><tp:taxon-name-part taxon-name-part-type="order">Coleoptera</tp:taxon-name-part></tp:taxon-name>: <tp:taxon-name><tp:taxon-name-part taxon-name-part-type="family">Staphylinidae</tp:taxon-name-part></tp:taxon-name>: <tp:taxon-name><tp:taxon-name-part taxon-name-part-type="subfamily">Paederinae</tp:taxon-name-part></tp:taxon-name>). Acta Musei Moraviae, Scientiae Biologicae 107(Supplement): 1–419.</mixed-citation></ref></ref-list></tp:taxon-treatment>
