# Supplementary material for: Two new species and new records of the genus Pinopellis Assing, 2022 (Coleoptera, Staphylinidae, Paederinae) from China
Source: Zookeys. 2026 May 26;1280:287–99. doi: 10.3897/zookeys.1280.192655 (PMC13231182; doi:10.3897/zookeys.1280.192655)
Supplement: XML Treatment for Pinopellis [file zookeys.1280.192655-treatment6.xml]

<!DOCTYPE tp:taxon-treatment
  PUBLIC "-//TaxonX//DTD Taxonomic Treatment Publishing DTD v0 20100105//EN" "tax-treatment-NSO.dtd">
<tp:taxon-treatment xmlns:tp="http://www.plazi.org/taxpub"><tp:treatment-meta><kwd-group><label>Taxon classification</label><kwd>
              <named-content content-type="kingdom">
                <named-content content-type="taxon-name">
                  <named-content content-type="kingdom">Animalia</named-content>
                </named-content>
              </named-content>
            </kwd><kwd>
              <named-content content-type="order">Coleoptera</named-content>
            </kwd><kwd>
              <named-content content-type="family">Staphylinidae</named-content>
            </kwd></kwd-group><mixed-citation publication-type="journal"><person-group><name><surname>Huang</surname><given-names>Lei</given-names></name><name><surname>Danzeng</surname><given-names>Nima</given-names></name><name><surname>Peng</surname><given-names>Zhong</given-names></name></person-group><article-title>Two new species and new records of the genus <italic><tp:taxon-name><tp:taxon-name-part taxon-name-part-type="genus" reg="Pinopellis">Pinopellis</tp:taxon-name-part></tp:taxon-name></italic> Assing, 2022 (<tp:taxon-name><tp:taxon-name-part taxon-name-part-type="order" reg="Coleoptera">Coleoptera</tp:taxon-name-part></tp:taxon-name>, <tp:taxon-name><tp:taxon-name-part taxon-name-part-type="family" reg="Staphylinidae">Staphylinidae</tp:taxon-name-part></tp:taxon-name>, <tp:taxon-name><tp:taxon-name-part taxon-name-part-type="subfamily" reg="Paederinae">Paederinae</tp:taxon-name-part></tp:taxon-name>) from China</article-title><source>Zookeys</source><day>26</day><month>05</month><year>2026</year><volume>1280</volume><fpage>287</fpage><lpage>299</lpage><pub-id pub-id-type="doi">10.3897/zookeys.1280.192655</pub-id></mixed-citation></tp:treatment-meta><tp:nomenclature><tp:taxon-name><object-id xmlns:xlink="http://www.w3.org/1999/xlink" content-type="arpha" xlink:type="simple">992A5501-0FF9-51D9-A048-7994BF6EAE13</object-id>
                		<tp:taxon-name-part taxon-name-part-type="genus" reg="Pinopellis">Pinopellis</tp:taxon-name-part>
                	</tp:taxon-name><tp:taxon-authority>sp. indet. 1</tp:taxon-authority><xref ref-type="fig" rid="F7">Fig. 7A, C–F</xref><xref ref-type="fig" rid="F7">, I–K</xref></tp:nomenclature><tp:treatment-sec sec-type="Material examined"><title>Material examined.</title><p>China – <bold>Hainan</bold> • 1 ♂; Jianfengling N. R., Mingfenggu Valley, <named-content xmlns:xlink="http://www.w3.org/1999/xlink" content-type="dwc:verbatimCoordinates" xlink:type="simple">18°44'N, 108°50'E</named-content>, 950 m; 29.IV.2012; Peng &amp; Dai leg.; <abbrev xmlns:xlink="http://www.w3.org/1999/xlink" xlink:title="Insect Collection of Shanghai Normal University, Shanghai, China" xlink:type="simple">SNUC</abbrev> • 1 ♂, 1 ♀; Lingshui County, Diaoluo Shan, Winding Road, <named-content xmlns:xlink="http://www.w3.org/1999/xlink" content-type="dwc:verbatimCoordinates" xlink:type="simple">18°42'N, 109°52'E</named-content>, 600–1000 m; 26.IV.2012; Peng &amp; Dai leg.; <abbrev xmlns:xlink="http://www.w3.org/1999/xlink" xlink:title="Insect Collection of Shanghai Normal University, Shanghai, China" xlink:type="simple">SNUC</abbrev>.</p><fig id="F7" position="float" orientation="portrait"><object-id xmlns:xlink="http://www.w3.org/1999/xlink" content-type="doi" xlink:type="simple">10.3897/zookeys.1280.192655.figure7</object-id><object-id xmlns:xlink="http://www.w3.org/1999/xlink" content-type="arpha" xlink:type="simple">2FCE4623-D565-5044-8829-1D75C4DD2F3F</object-id><label>Figure 7.</label><caption><p><bold>A, C–F, I–K</bold>. <italic><tp:taxon-name><tp:taxon-name-part taxon-name-part-type="genus" reg="Pinopellis">Pinopellis</tp:taxon-name-part></tp:taxon-name></italic> sp. indet. 1; <bold>A</bold>. Habitus; <bold>C</bold>. Female tergite VIII; <bold>D</bold>. Female sternite VIII; <bold>E</bold>. Male tergite VIII; <bold>F</bold>. Male sternite VIII; <bold>I</bold>. Aedeagus in ventral view; <bold>J</bold>. Aedeagus in lateral view; <bold>K</bold>. Aedeagus in dorsal view; <bold>B, G, H</bold>. <italic><tp:taxon-name><tp:taxon-name-part taxon-name-part-type="genus" reg="Pinopellis">P.</tp:taxon-name-part></tp:taxon-name></italic> sp. indet. 2; <bold>B</bold>. Habitus; <bold>G</bold>. Female tergite VIII; <bold>H</bold>. Female sternite VIII. Scale bars: 2.0 mm (<bold>A, B</bold>), 0.5 mm (<bold>C–K</bold>).</p></caption><graphic xmlns:xlink="http://www.w3.org/1999/xlink" xlink:href="zookeys-1280-287_article-192655__-g007.jpg" id="oo_1657751.jpg" position="float" orientation="portrait" xlink:type="simple"><uri content-type="original_file" xlink:type="simple">https://binary.pensoft.net/fig/1657751</uri></graphic></fig></tp:treatment-sec><tp:treatment-sec sec-type="Comments"><title>Comments.</title><p>The Hainan specimens were provisionally assigned to <italic><tp:taxon-name><tp:taxon-name-part taxon-name-part-type="genus" reg="Pinopellis">Pinopellis</tp:taxon-name-part> <tp:taxon-name-part taxon-name-part-type="species" reg="linmeiyingae">linmeiyingae</tp:taxon-name-part></tp:taxon-name></italic> Li et al., 2026. The holotype of <italic><tp:taxon-name><tp:taxon-name-part taxon-name-part-type="genus" reg="Pinopellis">P.</tp:taxon-name-part> <tp:taxon-name-part taxon-name-part-type="species" reg="linmeiyingae">linmeiyingae</tp:taxon-name-part></tp:taxon-name></italic> was collected from Beibeng, Medog, Xizang, and the paratype from Mingfenggu Valley, Jianfengling, Ledong County, Hainan. The specimens examined in this study were obtained from Diaoluoshan and Jianfengling, Hainan, at altitudes of 600–1000 m. The Jianfengling specimen originates from the paratype locality, and the Diaoluoshan locality is approximately 100 km from the latter. However, the measurements of the Hainan specimens differ from those reported for <italic><tp:taxon-name><tp:taxon-name-part taxon-name-part-type="genus" reg="Pinopellis">P.</tp:taxon-name-part> <tp:taxon-name-part taxon-name-part-type="species" reg="linmeiyingae">linmeiyingae</tp:taxon-name-part></tp:taxon-name></italic>. The body size and length of aedeagus of the Hainan specimens (<abbrev xmlns:xlink="http://www.w3.org/1999/xlink" xlink:title="Total length" xlink:type="simple">TL</abbrev> = 9.29 mm, <abbrev xmlns:xlink="http://www.w3.org/1999/xlink" xlink:title="length of forebody" xlink:type="simple">FL</abbrev> = 4.78 mm, <abbrev xmlns:xlink="http://www.w3.org/1999/xlink" xlink:title="length of aedeagus" xlink:type="simple">AL</abbrev> = 1.31–1.37 mm) are markedly smaller than those reported by <xref ref-type="bibr" rid="B3">Li et al. (2026)</xref> for <italic><tp:taxon-name><tp:taxon-name-part taxon-name-part-type="genus" reg="Pinopellis">P.</tp:taxon-name-part> <tp:taxon-name-part taxon-name-part-type="species" reg="linmeiyingae">linmeiyingae</tp:taxon-name-part></tp:taxon-name></italic> (<abbrev xmlns:xlink="http://www.w3.org/1999/xlink" xlink:title="Total length" xlink:type="simple">TL</abbrev> = 10.7–13.2 mm, <abbrev xmlns:xlink="http://www.w3.org/1999/xlink" xlink:title="length of forebody" xlink:type="simple">FL</abbrev> = 6.33–6.36 mm, <abbrev xmlns:xlink="http://www.w3.org/1999/xlink" xlink:title="length of aedeagus" xlink:type="simple">AL</abbrev> = 1.48 mm). In addition, they differ in the shape of the apex of the aedeagus. Moreover, the holotype illustrated in the original publication is from Xizang, whereas no material from Xizang was available for direct comparison in the present study; only specimens from Hainan were examined. Since the species is brachypterous, it cannot be excluded that the populations from Xizang and Hainan represent different (cryptic) species or local races. In addition, these specimens are similar to <italic><tp:taxon-name><tp:taxon-name-part taxon-name-part-type="genus" reg="Pinopellis">P.</tp:taxon-name-part> <tp:taxon-name-part taxon-name-part-type="species" reg="yunnanica">yunnanica</tp:taxon-name-part></tp:taxon-name></italic>, but this unidentified species can be distinguished from it by the longer and paler antennae, the smaller ratio of elytral length to pronotal length, and the more slender and symmetric ventral process of the aedeagus.</p></tp:treatment-sec><ref-list><ref id="B3"><mixed-citation xmlns:xlink="http://www.w3.org/1999/xlink" xlink:type="simple">Li XY, Yang M, Su R, Li MY, Chen HF (2026) The genus <italic><tp:taxon-name><tp:taxon-name-part taxon-name-part-type="genus">Pinopellis</tp:taxon-name-part></tp:taxon-name></italic> Assing from Mêdog, China, with a new species (<tp:taxon-name><tp:taxon-name-part taxon-name-part-type="order">Coleoptera</tp:taxon-name-part></tp:taxon-name>: <tp:taxon-name><tp:taxon-name-part taxon-name-part-type="family">Staphylinidae</tp:taxon-name-part></tp:taxon-name>: <tp:taxon-name><tp:taxon-name-part taxon-name-part-type="subfamily">Paederinae</tp:taxon-name-part></tp:taxon-name>). Zootaxa 5786(1): 132–138. <ext-link xlink:href="10.11646/zootaxa.5786.1.15" ext-link-type="doi" xlink:type="simple">https://doi.org/10.11646/zootaxa.5786.1.15</ext-link></mixed-citation></ref></ref-list></tp:taxon-treatment>
